# Supplementary material for: Sensitive Method for the Confident Identification of Genetically Variant Peptides in Human Hair Keratin
Source: J Forensic Sci. 2019 Oct 31;65(2):406–20. doi: 10.1111/1556-4029.14229 (PMC7064992; doi:10.1111/1556-4029.14229)
Supplement: Supplementary file 5 — Table S1. Example of a big protein and a small protein amount change in ten gel fractions by the direct method. [file JFO-65-406-s005.xlsx]

## Sheet: Table S1
SUPPLEMENTARY TABLE S1—Example of a big protein and asmall protein amount change in ten gel fractions by the direct method.
	Accession number	AA	Coverage_%	PSMs
				Fr_1	Fr_2	Fr_3	Fr_4	Fr_5	Fr_6	Fr_7	Fr_8	Fr_9	Fr_10
Desmoplakin	P15924	2871	0.35	179	184	106	77	45	0	0	0	0	0
Keratin-associated protein 3-2	Q9BYR7	98	0.59	34	30	27	27	25	20	20	38	48	93
