# Supplementary material for: Sensitive Method for the Confident Identification of Genetically Variant Peptides in Human Hair Keratin
Source: J Forensic Sci. 2019 Oct 31;65(2):406–20. doi: 10.1111/1556-4029.14229 (PMC7064992; doi:10.1111/1556-4029.14229)
Supplement: Supplementary file 6 — Table S2. Percentages of hybrid IDs in all ten gel fractions by the direct method. [file JFO-65-406-s006.xlsx]

## Sheet: Table S2
SUPPLEMENTARY TABLE S2—Percentages of hybrid IDs in all ten gel fractions by the direct method.
Samples	ID	ID_%	Hybrid_ID	Hybrid_ID_%	No_ID	No_ID_%
F1	3871	0.11	25596	0.727	5729	0.163
F2	3522	0.101	26358	0.755	5044	0.144
F3	3027	0.119	20144	0.791	2288	0.09
F4	4094	0.106	28466	0.736	6131	0.158
F5	3649	0.097	28783	0.762	5352	0.142
F6	2831	0.112	20527	0.811	1954	0.077
F7	2869	0.114	19432	0.77	2929	0.116
F8	4301	0.106	29048	0.715	7299	0.18
F9	3804	0.134	20624	0.727	3942	0.139
F10	2694	0.097	19456	0.697	5748	0.206
Average(%)		0.1096		0.7491		0.1415
